# Supplementary material for: The paramount of three-dimensional echocardiography in percutaneous closure of large oval perimembranous ventricular septal defect: a case report
Source: Eur Heart J Case Rep. 2024 Apr 9;8(4):ytae170. doi: 10.1093/ehjcr/ytae170 (PMC11037106; doi:10.1093/ehjcr/ytae170)
Supplement: ytae170_Supplementary_Data [file ytae170_supplementary_data.zip]

Archive with 8 entries (8 files):
- Device.mov
- Device2.mov
- Simpson EF.pdf
- Video TTE 4ch showed decreased EF.mov
- VSD 3D TEE.mov
- VSD from LV angio.mp4
- VSD TEE 4ch .mov
- VSD TEE long axis.mov
